# Supplementary material for: Enhancing fitness, enjoyment, and physical self-efficacy in primary school children: a DEDIPAC naturalistic study
Source: PeerJ. 2019 Feb 20;7:e6436. doi: 10.7717/peerj.6436 (PMC6387574; doi:10.7717/peerj.6436)
Supplement: Supplemental Information 1 [file peerj-07-6436-s001.xlsx]

## Sheet: DATA
#	Group	Age	Gender	Cardiovascular endurance	Muscular strength	Flexibility of lower back and hamstring	Flexibility of the upper body	Speed	Finger dexterity	BMI	PA levels	Sedentary levels	Enjoyment	Physical self-efficacy
1	1	11	2	33.86	136	-9	3	23.42	17.58	17.88	945.62	1078.18	4.13	3.33
2	1	11	2	32.89	134	1	8	26.69	24.07	18.01	902.15	1176.23	4.25	3.17
3	1	11	2	33.15	137	0	3	22.85	18.11	18.43	887.63	1189.02	4.31	3.83
4	1	11	1	34.87	164	-1	1	25.35	18.88	18.55	990.65	1223.19	4.38	3.5
5	1	11	2	32.87	126	-1	0	26.62	17.8	19.01	885.23	1207.24	4.13	3
6	1	11	2	34.11	140	3	3	25.23	17.34	18.77	754.45	1272.34	4.31	3.83
7	1	11	1	33.93	146	-5	8	21.25	22.19	19.02	1003.32	1000.24	4.13	3.17
8	1	11	1	34.81	139	4	-5	21.23	19.04	18.43	897.45	1235.65	4.13	3
9	1	11	2	33.87	131	-4	4	24.91	23.13	19.12	876.23	1005.29	4.06	3.33
10	1	11	1	32.81	144	9	-6	23.57	19.36	19.02	1010.13	1234.45	4.13	3.17
11	1	11	2	31.76	126	-8	0	27.23	22.53	18.65	903.45	1124.72	4.69	3.17
12	1	11	2	30.04	128	-3	3	29.32	20.63	18.43	901.24	1205.91	4.56	3.33
13	1	11	2	31.24	121	-5	2	26.02	16.4	18.23	896.34	1225.82	4.5	2.83
14	1	11	1	31.95	138	-5	-4	25.69	21.78	18.67	998.23	1204.29	4.44	3.33
15	1	11	1	35.8	137	-6	2	22.73	27.01	18.52	999.12	1290.12	4.38	3.33
16	1	11	1	36.11	140	-12	-2	25.25	17.93	19.01	998.45	1206.34	4.13	3.17
17	1	11	1	34.91	139	-11	-3	21.61	15.5	18.42	1000.03	1365.23	4.13	3.17
18	1	11	2	32.23	135	-13	1	21.3	19.33	18.01	872.12	1028.12	4.75	3
19	1	11	1	33.65	147	-9	-2	23.9	24.89	18.55	1112.6	1289.34	4.69	3.33
20	1	11	1	32.99	142	-7	1	25.44	22.31	19.15	990.87	1307.26	4.13	3.67
21	1	11	2	33.07	141	4	3	27.9	19.33	17.42	884.24	1008.12	4.44	3
22	1	11	2	32.98	132	6	5	25.79	21.93	18.25	754.28	1290.23	4.44	3.67
23	1	11	2	34.01	152	4	3	22.26	16.89	18.11	798.23	1198.92	4.94	3.67
24	1	11	1	34.71	145	6	-5	24.83	18.99	18.78	996.72	1396.28	5	3.17
25	1	11	2	33.96	128	0	0	28.56	19.31	18.26	754.23	1302.13	4.69	3.5
26	1	11	2	33.45	136	-2	7	20.5	22.27	17.66	883.19	1327.36	4.63	3.67
27	1	11	1	34.65	139	-4	-5	25.09	18.47	19.34	997.87	1396.24	4.44	3
28	1	11	2	32.98	128	3	5	25.23	20.82	18.02	884.27	1398.65	4.31	3
29	1	11	1	33.55	129	-5	3	22.16	16.43	18.12	1004.67	1297.02	4.56	3.33
30	1	11	1	33.87	139	5	5	25.93	21.94	19.13	1002.45	1439.27	4.63	3.17
31	1	11	1	35.12	151	-1	-1	21.26	20.56	18.45	1008.31	1237.97	4.5	3.17
32	1	11	2	34.02	132	-1	0	23	17.79	17.26	900.14	1292.16	4.38	3.33
33	1	11	1	34.12	149	0	4	20.45	17.72	18.55	997.34	1223.25	4.69	3.5
34	1	11	2	33.97	128	-2	-1	20.48	16.56	18.25	774.23	1174.28	4.44	3.67
35	1	11	2	32.92	139	-3	3	22.78	23.31	18.45	885.29	923.84	3.94	3.17
36	1	11	1	32.78	136	-7	4	26.06	24.07	18.52	995.34	1230.12	4.56	4
37	1	11	2	33.23	141	1	5	20.76	19.04	18.62	873.92	996.28	4.81	3.5
38	1	11	1	33.76	135	11	3	20.3	20.66	19.11	997.34	1298.25	4.31	3
39	1	11	2	32.91	145	-6	11	25.8	25.8	18.92	847.23	1202.35	4.38	3.5
40	1	11	1	34.12	141	-6	8	20.2	18.1	19.24	990.43	1201.01	5	3.5
41	1	10	1	32.78	133	-6	8	21.1	19.3	18.23	945.76	1306.24	4.25	4
42	1	10	1	31.74	131	-13	-10	23.8	21.8	18.12	956.23	1298.45	4.19	3.33
43	1	10	1	30.76	130	-5	2	22.5	19.3	18.24	1001.23	1285.24	4.31	3.17
44	1	10	1	32.87	132	4	-10	20.7	19.7	19.01	999.23	1302.51	4.63	3.17
45	1	10	1	33.76	134	-3	7	19.1	19.6	17.78	996.23	1297.28	4.25	3.83
46	1	10	2	33.02	133	-4	6	20.4	23.1	17.23	865.28	1300.23	4.81	3.17
47	1	10	1	31.53	129	0	5	20.4	24.2	18.23	994.19	1297.24	4.94	3.17
48	1	10	1	32.95	132	-4	3	19.8	15.2	18.54	1004.45	1299.27	4.56	3.67
49	1	10	1	33.45	140	-3	4	21.1	12.3	17.98	1008.23	1264.28	4.06	3.17
50	1	10	2	33.45	127	2	2	23.4	20.3	16.89	921.76	1006.29	4.5	3.5
51	1	10	1	33.79	132	-6	5	19.8	17.3	18.87	1007.26	1285.24	4.38	3.67
52	1	10	1	31.71	139	-8	7	23.1	19.7	18.55	997.23	1423.81	4.44	3.17
53	1	10	1	34.01	145	4	2	18.6	23.9	18.76	1089.73	1392.15	4	3.17
54	1	10	2	32.91	128	0	0	20.1	17.6	17.01	993.02	1320.25	4.56	3.17
55	1	10	1	33.87	146	-3	6	18.9	16.1	18.13	1002.34	1297.24	4.44	3.5
56	1	10	1	29.97	139	-9	7	20.3	21.1	18.34	996.45	1302.12	4.5	3.67
57	1	10	2	33.01	133	-5	15	19.4	22.1	16.88	865.23	1290.26	4.13	3
58	1	10	2	32.88	127	2	0	22.5	23.5	17.02	875.24	1289.54	4.38	3.5
59	1	10	1	32.98	143	-6	4	20.6	22.3	17.29	999.23	1239.34	4.88	3.17
60	1	10	1	33.69	145	-11	8	21.1	24.4	18.39	986.23	1199.34	4.75	3.67
61	1	10	2	31.24	129	-5	-1	22.7	17.8	17.23	899.27	1185.34	4.13	3.67
62	1	10	2	33.76	141	-3	5	20.3	18.2	17.34	901.84	1204.24	4.44	3
63	1	10	2	33.93	138	-1	6	21.2	19.7	16.56	874.29	1186.3	4.06	3
64	1	10	2	32.85	128	-1	10	25.4	23.3	17.44	785.28	1221.27	4.88	3.67
65	1	10	2	31.99	146	4	4	24.6	19.7	17.02	826.73	998.25	4.69	3.67
66	1	10	1	33.98	170	-1	1	20.1	17.3	18.66	963.65	1329.24	4.94	3.33
67	1	10	1	34.01	155	-6	5	22.1	20.9	18.42	923.12	1235.87	4.81	3.17
68	1	10	2	33.87	134	3	11	19.8	19.1	17.54	846.29	1045.28	4.5	3.67
69	1	10	2	33.92	140	2	10	18.1	20.4	17.33	897.25	1197.03	4.88	3.5
70	1	10	2	32.88	135	0	12	18.1	17.1	18.02	899.74	1201.23	4.69	3.83
71	1	10	1	34.58	136	6	4	20.9	20.5	17.99	999.45	1324.28	4.19	3.17
72	1	10	2	31.75	140	-1	0	21.6	21.9	17.03	902.48	1105.91	4.75	3.17
73	1	10	1	33.87	130	9	9	18.6	22.4	18.23	1002.14	1296.23	4.69	3.5
74	1	10	1	34.65	141	-9	8	20.9	24.3	18.54	1019.29	1275.23	4.75	3.5
75	1	10	1	33.85	169	-7	11	20.2	19.3	18.86	1020.24	1265.23	4.63	3.83
76	1	10	2	32.98	117	-2	5	20.3	17.2	18.01	901.72	1201.26	4.38	3.5
77	1	10	1	34.96	127	-9	11	23.5	20.9	18.55	998.76	1275.23	4.38	3.17
78	1	10	2	31.68	129	-4	8	18.7	17.9	17.09	864.27	1187.23	4.31	3.17
79	1	10	2	32.14	124	-2	8	21.2	18.1	17.23	875.29	1207.24	4	4
80	1	10	2	33.45	127	-2	7	20.3	19.3	17.28	863.19	1219.04	4.38	3.17
81	2	11	1	31.03	150	-2	-1	22.78	19.07	19.56	680.96	1278.23	3.25	2.17
82	2	11	2	30.21	138	0	-3	22.84	20.73	19.55	488.23	1238.91	3.06	1.5
83	2	11	2	28.93	131	-6	7	22.78	20.96	18.85	672.34	1391.09	3.06	2.17
84	2	11	1	30.87	120	-11	5	22.31	19.52	20.03	645.29	1485.1	4.38	2.17
85	2	11	2	29.25	120	-8	8	22.73	16.86	20.06	573.27	1562.17	4.06	2.33
86	2	11	2	30.29	130	-10	-3	23.08	21.74	21.1	487.29	1271.28	4.44	2.17
87	2	11	1	28.98	135	-3	6	23.08	20.35	19.65	702.23	1334.12	4	2.83
88	2	11	1	30.49	134	-2	2	21.31	20.28	20.14	670.24	1561.29	3.19	1.67
89	2	11	2	29.66	120	-6	10	22.05	18.62	20.88	499.28	1312.91	4	2.33
90	2	11	1	30.88	125	-2	3	21.55	18.17	19.67	645.27	1167.1	3.63	1.83
91	2	11	1	29.99	134	-10	6	21.41	26.18	20.34	599.29	1231.29	3.06	2.17
92	2	11	2	28.85	115	-2	-2	26.42	20.48	19.99	499.23	1229.15	4.38	2.33
93	2	11	2	29.55	127	-4	-4	27.32	19.03	19.23	542.19	1348.19	4	2.17
94	2	11	1	31.05	135	-8	3	23.8	24.03	20.45	634.89	1187.23	3.38	1.67
95	2	11	1	31.55	125	-7	10	22.18	18.92	19.88	672.19	1328.21	4.19	2.17
96	2	11	2	30.23	144	-4	10	21.26	20.41	19.87	601.29	1534.29	3.25	2.17
97	2	11	2	30.22	125	-3	6	21.73	19.24	18.34	581.54	1416.19	4.31	2.33
98	2	11	1	31.36	120	-8	1	23.88	18.95	20.34	654.28	1265.29	3.44	2.17
99	2	11	1	30.87	118	-4	7	21.37	22.43	20.89	630.28	1190.24	4.19	2
100	2	11	2	29.88	132	2	3	21.67	14.43	18.99	557.29	1612.01	4.25	2.5
101	2	11	1	30.47	133	-3	2	22.84	18.38	21.88	621.78	1295.72	4.25	2.17
102	2	11	1	30.14	128	-7	7	22.03	23.45	21.02	587.29	1187.92	3.56	2.17
103	2	11	2	30.04	145	-3	2	21.65	21.46	20.01	663.19	1381.67	4.44	2.33
104	2	11	1	31.12	120	-4	2	22.76	19.86	20.76	634.28	1201.29	3.88	1.83
105	2	11	2	29.78	120	2	5	20.08	18.01	19.43	498.28	1241.27	3.81	2.17
106	2	11	2	30.12	137	-4	-1	22.43	23.65	18.54	593.27	1139.1	3.44	1.67
107	2	11	1	31.58	128	-5	3	22.84	22.34	20.92	587.29	1171.92	4.06	2
108	2	11	1	31.02	140	-3	2	21.8	20.24	21.08	602.28	1295.02	3.25	2.5
109	2	11	2	31.01	128	-3	4	19.23	16.27	19.02	625.15	1187.29	4.06	2
110	2	11	2	30.77	135	-2	0	20.63	17.34	19.03	557.29	1241.71	4.19	2.33
111	2	11	2	30.75	133	-3	3	21.65	24.34	18.98	487.29	1361.2	3.5	2.5
112	2	11	2	30.22	139	-2	3	22.51	21.23	19.54	634.12	1412.65	4.25	2
113	2	11	2	30.81	130	-3	5	19.26	23.65	20.01	598.29	1291.27	4.06	2.33
114	2	11	1	30.99	136	-1	0	20.3	18.39	20.99	591.24	1196.92	3.75	2.33
115	2	11	1	31.05	125	-2	3	23.06	19.61	19.78	582.02	1254.02	3.56	1.83
116	2	11	1	30.89	135	3	-4	20.59	19.12	20.93	610.08	1232.19	3.5	1.67
117	2	11	1	31.24	135	-6	8	19.62	18.61	20.99	549.01	1187.26	4.19	2.33
118	2	11	1	30.56	132	-2	-3	21.73	19.69	21.04	583.29	1204.2	4.06	2.17
119	2	11	2	30.67	135	-4	-4	22.43	17.34	19.23	621.72	1218.29	3.5	1.83
120	2	11	1	29.43	129	-4	-2	19.23	17.17	20.82	603.28	1184.02	3.44	1.83
121	2	10	2	29.43	130	2	4	24.4	20.96	18.56	476.29	1104.19	3.56	2.33
122	2	10	2	28.45	125	3	4	24.27	16.12	18.46	495.56	1239.01	3.81	2.17
123	2	10	1	30.44	130	3	5	21.91	17.22	20.01	599.09	1205.29	3.56	1.83
124	2	10	1	30.34	138	-1	8	24.95	19.53	19.22	638.91	1133.26	4.31	1.67
125	2	10	2	27.13	133	1	2	21.5	18.9	18.59	587.11	1392	3.38	2.33
126	2	10	2	28.24	135	10	3	21.62	16.73	17.99	614.28	1401.27	4.31	2.33
127	2	10	2	27.76	121	9	6	24	20.68	18.66	488.29	1388.01	3.19	2.17
128	2	10	1	29.82	140	0	13	19.76	17.19	19.76	654.01	1200.53	3.56	2.33
129	2	10	2	28.01	129	-2	1	20.86	19.1	18.92	553.29	1295.92	3.56	2
130	2	10	1	29.77	121	-6	3	22.62	18.25	19.87	587.91	1189.25	3.88	2.67
131	2	10	1	30.02	120	-5	-6	19.93	20.3	19.35	662.75	1204.38	3.94	2.17
132	2	10	1	29.82	129	4	4	20.18	18.15	19.36	595.29	1194.87	4.38	2.17
133	2	10	1	29.57	130	5	5	24.34	17.64	20	630.27	1253.63	3.94	2.33
134	2	10	2	27.76	125	2	14	23.13	19.28	18.43	587.24	1349.19	3.5	2.33
135	2	10	2	27.91	134	-3	4	21.66	14.67	18.02	582.17	1456.12	4.13	2.17
136	2	10	2	28.03	123	-2	5	24.28	18.45	18.24	629.38	1239.09	3.63	2
137	2	10	2	28.41	125	-3	4	19.88	25.41	18.15	482.17	1348.92	4.25	2.5
138	2	10	1	30.01	125	-3	1	22.36	22.23	19.44	646.12	1189.02	3.56	2
139	2	10	1	29.92	129	-3	2	21.22	18.38	18.69	598.41	1243.87	4.38	2.33
140	2	10	2	28.69	130	4	3	22.84	18.38	18.29	492.39	1239.19	4.25	2.33
141	2	10	1	29.89	132	-3	-5	20.35	18.6	19.03	619.27	1197.23	4.25	2.33
142	2	10	1	30.12	133	-2	4	19.98	18.56	19.05	635.29	1287.85	3.94	2
143	2	10	1	29.94	134	-2	7	22.39	18.5	19.66	672.19	1274.28	3.63	1.67
144	2	10	1	30.08	129	-4	7	21.81	17.51	18.98	648.82	1254.28	4.31	2
145	2	10	1	29.66	128	-3	-6	50.27	35.51	19.65	601.25	1127.27	3.56	1.83
146	2	10	1	30.08	139	1	3	22.9	18.76	20.02	599.82	1239.24	3.88	2.17
147	2	10	2	29.03	141	-4	3	24.31	25.81	17.88	524.39	1465.07	3.63	1.83
148	2	10	2	28.97	121	7	2	24.34	17.97	18.22	601.23	1387.26	4.31	2.5
149	2	10	1	29.76	125	-5	6	26.56	18.22	19.77	631.29	1376.28	3.5	2.17
150	2	10	1	29.55	132	1	7	21.14	21.41	19.66	641.39	1276.24	3.88	2.17
151	2	10	1	30.28	133	-3	5	27.58	24.32	20.02	601.29	1354.28	3.56	2.17
152	2	10	2	27.96	136	-2	-1	24.37	22.77	18.65	587.29	1381.29	3.5	1.83
153	2	10	2	28.66	128	2	5	24.37	20.68	18.43	576.69	1476.1	4.31	2.5
154	2	10	2	29.04	129	-3	3	26.6	15.65	18.22	554.28	1375.42	4.31	2.67
155	2	10	1	29.86	132	-5	7	23.66	17.22	19.98	580.26	1228.9	3.5	2.17
156	2	10	2	28.89	138	-1	10	25.35	18.99	18.07	574.29	1298.97	3.5	2
157	2	10	2	27.87	124	-2	7	23.16	22.08	19.05	486.21	1454.23	3.56	2
158	2	10	2	28.58	134	5	4	23.51	18.88	18.76	498.29	1386.12	4.63	2.5
159	2	10	1	28.98	134	-4	7	22.42	19.48	18.76	572.02	1198.23	4.5	2.5
160	2	10	2	29.08	129	4	5	24.37	20.68	18.05	483.21	1371.2	4.31	2.5
Group: 1= involved in the PS@S project; 2= not involved in the PS@S project
Gender: 1= Man; 2= Women
